# Supplementary material for: Influence of egg traits on parasitism by Trichogramma chilonis Ishii, 1941 and Telenomus remus Nixon, 1937 against Spodoptera frugiperda (J.E. Smith, 1797)
Source: Front Insect Sci. 2026 Feb 17;6:1749736. doi: 10.3389/finsc.2026.1749736 (PMC12953396; doi:10.3389/finsc.2026.1749736)
Supplement: Supplementary file 1 [file Table1.xlsx]

## Sheet: Egg density
REP	PARA	DEN	AGE	F NUM	PP	Days	tra	Arcpp	NOVP	p	ArcNOVP	POF	FR	FRT	ArcFAW	ArcFP		TRICHOGRAMMA
1	TRICHO	20	1	2	90	9	90	71.5651	88.8889	88.8889	70.5288	87.5	10	10	18.435	69.2952			OD												2D												3D
1	TRICHO	20	2	6	70	10	70	56.7891	78.5714	78.5714	62.425	72.7273	30	30	33.2109	58.5179		20	OD	FAW	EM	Days	M	F	total	PP	PoF		Emer	20	2D	FAW	EM	Days	M	F	total	PP	Pof		Emer	20	3D	FAW	EM	Days	M	F	total
1	TRICHO	20	3	8	60	10	60	50.7685	75	75	60.0001	77.7778	40	40	39.2316	61.8745			R1	2	2	9	2	14	16	90	87.5		88.8889		R1	6	3	10	3	8	11	70	72.7273		78.5714		R1	8	3	10	2	7	9
1	TRICHO	40	1	10	75	11	75	60.0001	80	80	63.435	83.3333	25	25	30	65.9052			R2	1	2	10	3	14	17	95	82.3529		89.4737		R2	4	1	10	4	11	15	80	73.3333		93.75		R2	5	4	9	3	8	11
1	TRICHO	40	2	14	65	10	65	53.7288	61.5385	61.5385	51.6712	75	35	35	36.2712	60.0001			R3	2	3	10	2	13	15	90	86.6667		83.3333		R3	6	3	10	3	8	11	70	72.7273		78.5714		R3	6	3	10	3	8	11
1	TRICHO	40	3	22	45	9	45	42.1305	72.2222	72.2222	58.1939	69.2308	55	55	47.8696	56.31
1	TRICHO	60	1	18	70	10	70	56.7891	88.0952	88.0952	69.8163	72.973	30	30	33.2109	58.6762		40	OD	FAW	EM	Days	M	F						40	2D	FAW	EM	Days	M	F						40	3D	FAW	EM	Days	M	F
1	TRICHO	60	2	29	51.6667	9	51.6667	45.9551	61.2903	61.2903	51.5252	73.6842	48.3333	48.3333	44.0449	59.1369			R1	10	6	11	4	20	24	75	83.3333		80		R1	14	10	10	4	12	16	65	75		61.5385		R1	22	5	9	4	9	13
1	TRICHO	60	3	38	36.6667	10	36.6667	37.267	59.0909	59.0909	50.2379	61.5385	63.3333	63.3333	52.733	51.6712			R2	11	6	10	9	14	23	72.5	60.8696		79.3103		R2	11	12	10	6	11	17	72.5	64.7059		58.6207		R2	18	11	9	4	7	11
1	TELENO	20	1	1	95	10	95	77.0791	89.4737	89.4737	71.0682	88.2353	5	5	12.921	69.9405			R3	9	3	10	7	21	28	77.5	75		90.3226		R3	17	7	10	4	12	16	57.5	75		69.5652		R3	22	10	10	3	5	8
1	TELENO	20	2	2	90	10	90	71.5651	77.7778	77.7778	61.8745	71.4286	10	10	18.435	57.6885
1	TELENO	20	3	5	75	9	75	60.0001	86.6667	86.6667	68.5833	76.9231	25	25	30	61.2895		60	OD	FAW	EM	Days	M	F						60	2D	FAW	EM	Days	M	F						60	3D	FAW	EM	Days	M	F
1	TELENO	40	1	6	85	10	85	67.2136	82.3529	82.3529	65.1602	75	15	15	22.7865	60.0001			R1	18	5	10	10	27	37	70	72.973		88.0952		R1	29	12	9	5	14	19	51.6667	73.6842		61.2903		R1	38	9	10	5	8	13
1	TELENO	40	2	10	75	10	75	60.0001	83.3333	83.3333	65.9052	72	25	25	30	58.052			R2	17	11	9	7	25	32	71.6667	78.125		74.4186		R2	35	13	10	3	9	12	41.6667	75		48		R2	36	13	9	5	6	11
1	TELENO	40	3	11	72.5	10	72.5	58.3719	79.3103	79.3103	62.9442	69.5652	27.5	27.5	31.6282	56.5179			R3	21	11	10	5	23	28	65	82.1429		71.7949		R3	28	23	10	2	7	9	53.3333	77.7778		28.125		R3	41	9	10	4	6	10
1	TELENO	60	1	14	76.6667	9	76.6667	61.1155	80.4348	80.4348	63.7477	75.6757	23.3333	23.3333	28.8845	60.4491
1	TELENO	60	2	20	66.6667	9	66.6667	54.7357	67.5	67.5	55.2437	66.6667	33.3333	33.3333	35.2644	54.7357		TELENOMUS
1	TELENO	60	3	29	51.6667	9	51.6667	45.9551	67.7419	67.7419	55.3918	57.1429	48.3333	48.3333	44.0449	49.1066										0
2	TRICHO	20	1	1	95	10	95	77.0791	89.4737	89.4737	71.0682	82.3529	5	5	12.921	65.1602		20	OD	FAW	EM	Days	M	F	total	PP			Emer	20	2D	FAW	EM	Days	M	F	total	PP			Emer	20	3D	FAW	EM	Days	M	F	total
2	TRICHO	20	2	4	80	10	80	63.435	93.75	93.75	75.5226	73.3333	20	20	26.5651	58.9091			R1	1	2	10	2	15	17	95	88.2353		89.4737		R1	2	4	10	4	10	14	90	71.4286		77.7778		R1	5	2	9	3	10	13
2	TRICHO	20	3	5	75	9	75	60.0001	73.3333	73.3333	58.9091	72.7273	25	25	30	58.5179			R2	0	1	10	2	17	19	100	89.4737		95		R2	2	2	10	3	13	16	90	81.25		88.8889		R2	6	4	9	4	6	10
2	TRICHO	40	1	11	72.5	10	72.5	58.3719	79.3103	79.3103	62.9442	60.8696	27.5	27.5	31.6282	51.278			R3	0	1	10	3	16	19	100	84.2105		95		R3	4	0	10	2	14	16	80	87.5		100		R3	6	2	10	3	9	12
2	TRICHO	40	2	11	72.5	10	72.5	58.3719	58.6207	58.6207	49.9641	64.7059	27.5	27.5	31.6282	53.5524
2	TRICHO	40	3	18	55	9	55	47.8696	50	50	45	63.6364	45	45	42.1305	52.9134		40	OD	FAW	EM	Days	M	F						40	2D	FAW	EM	Days	M	F						40	3D	FAW	EM	Days	M	F
2	TRICHO	60	1	17	71.6667	9	71.6667	57.8397	74.4186	74.4186	59.6169	78.125	28.3333	28.3333	32.1604	62.1145			R1	6	6	10	7	21	28	85	75		82.3529		R1	10	5	10	7	18	25	75	72		83.3333		R1	11	6	10	7	16	23
2	TRICHO	60	2	35	41.6667	10	41.6667	40.203	48	48	43.8538	75	58.3333	58.3333	49.7971	60.0001			R2	5	7	10	6	22	28	87.5	78.5714		80		R2	12	6	10	6	16	22	70	72.7273		78.5714		R2	16	7	10	5	12	17
2	TRICHO	60	3	36	40	9	40	39.2316	45.8333	45.8333	42.6099	54.5455	60	60	50.7685	47.608			R3	5	3	10	8	24	32	87.5	75		91.4286		R3	8	1	10	9	22	31	80	70.9677		96.875		R3	18	3	9	7	12	19
2	TELENO	20	1	0	100	10	99.9875	89.3595	95	95	77.0791	89.4737	0	0.0125	0.6406	71.0682
2	TELENO	20	2	2	90	10	90	71.5651	88.8889	88.8889	70.5288	81.25	10	10	18.435	64.3411		60	OD	FAW	EM	Days	M	F						60	2D	FAW	EM	Days	M	F						60	3D	FAW	EM	Days	M	F
2	TELENO	20	3	6	70	9	70	56.7891	71.4286	71.4286	57.6885	60	30	30	33.2109	50.7685			R1	14	9	9	9	28	37	76.6667	75.6757		80.4348		R1	20	13	9	9	18	27	66.6667	66.6667		67.5		R1	29	10	9	9	12	21
2	TELENO	40	1	5	87.5	10	87.5	69.2952	80	80	63.435	78.5714	12.5	12.5	20.7048	62.425			R2	12	13	10	8	27	35	80	77.1429		72.9167		R2	15	18	9	7	20	27	75	74.0741		60		R2	26	8	10	12	14	26
2	TELENO	40	2	12	70	10	70	56.7891	78.5714	78.5714	62.425	72.7273	30	30	33.2109	58.5179			R3	12	2	10	11	35	46	80	76.087		95.8333		R3	19	13	10	6	22	28	68.3333	78.5714		68.2927		R3	30	12	10	8	10	18
2	TELENO	40	3	16	60	10	60	50.7685	70.8333	70.8333	57.3122	70.5882	40	40	39.2316	57.1579
2	TELENO	60	1	12	80	10	80	63.435	72.9167	72.9167	58.6399	77.1429	20	20	26.5651	61.4392
2	TELENO	60	2	15	75	9	75	60.0001	60	60	50.7685	74.0741	25	25	30	59.3912
2	TELENO	60	3	26	56.6667	10	56.6667	48.8312	76.4706	76.4706	60.9829	53.8462	43.3333	43.3333	41.1689	47.2059
3	TRICHO	20	1	2	90	10	90	71.5651	83.3333	83.3333	65.9052	86.6667	10	10	18.435	68.5833
3	TRICHO	20	2	6	70	10	70	56.7891	78.5714	78.5714	62.425	72.7273	30	30	33.2109	58.5179
3	TRICHO	20	3	6	70	10	70	56.7891	78.5714	78.5714	62.425	72.7273	30	30	33.2109	58.5179
3	TRICHO	40	1	9	77.5	10	77.5	61.6836	90.3226	90.3226	71.8754	75	22.5	22.5	28.3165	60.0001
3	TRICHO	40	2	17	57.5	10	57.5	49.3135	69.5652	69.5652	56.5179	75	42.5	42.5	40.6866	60.0001
3	TRICHO	40	3	22	45	10	45	42.1305	44.4444	44.4444	41.8104	62.5	55	55	47.8696	52.2388
3	TRICHO	60	1	21	65	10	65	53.7288	71.7949	71.7949	57.9213	82.1429	35	35	36.2712	65.0027
3	TRICHO	60	2	28	53.3333	10	53.3333	46.9113	28.125	28.125	32.0278	77.7778	46.6667	46.6667	43.0888	61.8745
3	TRICHO	60	3	41	31.6667	10	31.6667	34.2449	52.6316	52.6316	46.5085	60	68.3333	68.3333	55.7551	50.7685
3	TELENO	20	1	0	100	10	99.9875	89.3595	95	95	77.0791	84.2105	0	0.0125	0.6406	66.5868
3	TELENO	20	2	4	80	10	80	63.435	100	100	90.0001	87.5	20	20	26.5651	69.2952
3	TELENO	20	3	6	70	10	70	56.7891	85.7143	85.7143	67.7924	75	30	30	33.2109	60.0001
3	TELENO	40	1	5	87.5	10	87.5	69.2952	91.4286	91.4286	72.9762	75	12.5	12.5	20.7048	60.0001
3	TELENO	40	2	8	80	10	80	63.435	96.875	96.875	79.818	70.9677	20	20	26.5651	57.397
3	TELENO	40	3	18	55	9	55	47.8696	86.3636	86.3636	68.3292	63.1579	45	45	42.1305	52.6288
3	TELENO	60	1	12	80	10	80	63.435	95.8333	95.8333	78.2218	76.087	20	20	26.5651	60.7245
3	TELENO	60	2	19	68.3333	10	68.3333	55.7551	68.2927	68.2927	55.7301	78.5714	31.6667	31.6667	34.2449	62.425
3	TELENO	60	3	30	50	10	50	45	60	60	50.7685	55.5556	50	50	45	48.1897
[truncated: 3 more columns]

## Sheet: Egg mass coverage
REP	PARA	DEN	AGE	F NUM	PP	RFT	ARCPP	Days	SR	Emergence	RFT	ARCEM	FR	FP	tran	AFP	ST	ARCSR				TRICHOGRAMMA
1	TRICHO	FC	1	89	0	0.00280899	0.303669	0	0	0	0.00280899	0.303669	1	100	99.9972	89.6964	0.00280899	0.303669					OD													2D													3D
1	TRICHO	FC	2	88	0	0.00284091	0.305389	0	0	0	0.00284091	0.305389	1	100	99.9972	89.6947	0.00284091	0.305389				FC	OD	FAW	DE	Days	M	F	total	PP	PoF	Emergence			FC	2D	FAW	DE	Days	M	F	total	PP	Pof	Emergence			FC	3D
1	TRICHO	FC	3	102	0	0.00245098	0.283658	0	0	0	0.00245098	0.283658	1	100	99.9975	89.7164	0.00245098	0.283658				89	R1	89	0	0	0	0	0	0	#DIV/0!	#DIV/0!			88	R1	88	0	0	0	0	0	0	#DIV/0!	#DIV/0!			102	R1
1	TRICHO	PC	1	88	19.2661	19.2661	26.0357	11	75	57.1429	57.1429	49.1066	0.807339	80.7339	80.7339	63.9644	75	60.0001				94	R2	94	0	0	0	0	0	0	#DIV/0!	#DIV/0!			106	R2	106	0	0	0	0	0	0	#DIV/0!	#DIV/0!			97	R2
1	TRICHO	PC	2	77	14.4444	14.4444	22.3373	10	71.4286	53.8462	53.8462	47.2059	0.855556	85.5556	85.5556	67.6628	71.4286	57.6885				101	R3	101	0	0	0	0	0	0	#DIV/0!	#DIV/0!			103	R3	103	0	0	0	0	0	0	#DIV/0!	#DIV/0!			80	R3
1	TRICHO	PC	3	85	11.4583	11.4583	19.7856	10	66.6667	27.2727	27.2727	31.4822	0.885417	88.5417	88.5417	70.2144	66.6667	54.7357
1	TRICHO	UC	1	45	48.2759	48.2759	44.012	10	64	59.5238	59.5238	50.4903	0.517241	51.7241	51.7241	45.9881	64	53.1301				PC	OD	FAW	DE	Days	M	F							PC	2D	FAW	DE	Days	M	F							PC	3D
1	TRICHO	UC	2	56	38.4615	38.4615	38.3289	10	73.3333	42.8571	42.8571	40.8934	0.615385	61.5385	61.5385	51.6712	73.3333	58.9091				109	R1	88	9	11	3	9	12	19.2661	75	57.1429			90	R1	77	6	10	2	5	7	14.4444	71.4286	53.8462			96	R1
1	TRICHO	UC	3	66	29.7872	29.7872	33.0778	10	62.5	28.5714	28.5714	32.3116	0.702128	70.2128	70.2128	56.9223	62.5	52.2388				87	R2	70	6	11	3	8	11	19.5402	72.7273	64.7059			92	R3	81	7	10	1	3	4	11.9565	75	36.3636			99	R2
1	TELENO	FC	1	21	78.3505	78.3505	62.2711	10	76.9231	68.4211	68.4211	55.8092	0.216495	21.6495	21.6495	27.729	76.9231	61.2895				102	R3	84	7	11	3	8	11	17.6471	72.7273	61.1111			77	R2	70	3	11	1	3	4	9.09091	75	57.1429			91	R3
1	TELENO	FC	2	50	48.9796	48.9796	44.4153	10	78.2609	47.9167	47.9167	43.806	0.510204	51.0204	51.0204	45.5847	78.2609	62.2087
1	TELENO	FC	3	87	25.641	25.641	30.4223	10	60	33.3333	33.3333	35.2644	0.74359	74.359	74.359	59.5777	60	50.7685				UC	OD	FAW	DE	Days	M	F							UC	2D	FAW	DE	Days	M	F							UC	3D
1	TELENO	PC	1	26	76.1468	76.1468	60.7647	10	75	91.5663	91.5663	73.1176	0.238532	23.8532	23.8532	29.2353	75	60.0001				87	R1	45	17	10	9	16	25	48.2759	64	59.5238			91	R1	56	20	10	4	11	15	38.4615	73.3333	42.8571			94	R1
1	TELENO	PC	2	38	65.4545	65.4545	54.0023	10	72.093	59.7222	59.7222	50.6062	0.345455	34.5455	34.5455	35.9978	72.093	58.1114				100	R2	51	20	10	7	22	29	49	75.8621	59.1837			91	R2	58	20	11	3	10	13	36.2637	76.9231	39.3939			101	R2
1	TELENO	PC	3	67	28.7234	28.7234	32.4079	10	62.5	29.6296	29.6296	32.979	0.712766	71.2766	71.2766	57.5922	62.5	52.2388				94	R3	44	28	11	5	17	22	53.1915	77.2727	44			105	R3	65	23	11	4	13	17	38.0952	76.4706	42.5			110	R3
1	TELENO	UC	1	15	80.2632	80.2632	63.6239	9	83.3333	78.6885	78.6885	62.5068	0.197368	19.7368	19.7368	26.3761	83.3333	65.9052
1	TELENO	UC	2	28	71.4286	71.4286	57.6885	10	76.4706	48.5714	48.5714	44.1814	0.285714	28.5714	28.5714	32.3116	76.4706	60.9829				TELENOMUS
1	TELENO	UC	3	52	40.9091	40.9091	39.7622	10	61.5385	36.1111	36.1111	36.9362	0.590909	59.0909	59.0909	50.2379	61.5385	51.6712
2	TRICHO	FC	1	94	0	0.00265957	0.295482	0	0	0	0.00265957	0.295482	1	100	99.9973	89.7046	0.00265957	0.295482				FC	OD	FAW	DE	Days	M	F	total	PP					FC	2D	FAW	DE	Days	M	F	total	PP					FC	3D
2	TRICHO	FC	2	106	0	0.00235849	0.278254	0	0	0	0.00235849	0.278254	1	100	99.9976	89.7218	0.00235849	0.278254				97	R1	21	24	10	12	40	52	78.3505	76.9231	68.4211			98	R1	50	25	10	5	18	23	48.9796	78.2609	47.9167			117	R1
2	TRICHO	FC	3	97	0	0.00257732	0.290877	0	0	0	0.00257732	0.290877	1	100	99.9974	89.7092	0.00257732	0.290877				94	R2	19	19	10	11	45	56	79.7872	80.3571	74.6667			90	R2	35	22	10	11	22	33	61.1111	66.6667	60			82	R2
2	TRICHO	PC	1	70	19.5402	19.5402	26.2343	11	72.7273	64.7059	64.7059	53.5524	0.804598	80.4598	80.4598	63.7657	72.7273	58.5179				108	R3	28	10	10	16	54	70	74.0741	77.1429	87.5			113	R3	51	29	10	8	25	33	54.8673	75.7576	53.2258			79	R3
2	TRICHO	PC	2	81	11.9565	11.9565	20.2296	10	75	36.3636	36.3636	37.0867	0.880435	88.0435	88.0435	69.7705	75	60.0001
2	TRICHO	PC	3	90	9.09091	9.09091	17.5484	10	66.6667	33.3333	33.3333	35.2644	0.909091	90.9091	90.9091	72.4517	66.6667	54.7357				PC	OD	FAW	DE	Days	M	F							PC	2D	FAW	DE	Days	M	F							PC	3D
2	TRICHO	UC	1	51	49	49	44.427	10	75.8621	59.1837	59.1837	50.2919	0.51	51	51	45.573	75.8621	60.5737				109	R1	26	7	10	19	57	76	76.1468	75	91.5663			110	R1	38	29	10	12	31	43	65.4545	72.093	59.7222			94	R1
2	TRICHO	UC	2	58	36.2637	36.2637	37.0272	11	76.9231	39.3939	39.3939	38.8767	0.637363	63.7363	63.7363	52.9729	76.9231	61.2895				95	R2	15	18	9	16	46	62	84.2105	74.1935	77.5			123	R2	61	29	10	8	25	33	50.4065	75.7576	53.2258			86	R2
2	TRICHO	UC	3	78	22.7723	22.7723	28.5029	10	57.1429	30.4348	30.4348	33.4822	0.772277	77.2277	77.2277	61.4972	57.1429	49.1066				108	R3	28	10	9	12	58	70	74.0741	82.8571	87.5			103	R3	48	22	9	7	26	33	53.3981	78.7879	60			116	R3
2	TELENO	FC	1	19	79.7872	79.7872	63.2829	10	80.3571	74.6667	74.6667	59.78	0.202128	20.2128	20.2128	26.7172	80.3571	63.6917
2	TELENO	FC	2	35	61.1111	61.1111	51.4198	10	66.6667	60	60	50.7685	0.388889	38.8889	38.8889	38.5802	66.6667	54.7357				UC	OD	FAW	DE	Days	M	F							UC	2D	FAW	DE	Days	M	F							UC	3D
2	TELENO	FC	3	49	40.2439	40.2439	39.3741	9	75	12.1212	12.1212	20.3745	0.597561	59.7561	59.7561	50.626	75	60.0001				76	R1	15	13	9	8	40	48	80.2632	83.3333	78.6885			98	R1	28	36	10	8	26	34	71.4286	76.4706	48.5714			88	R1
2	TELENO	PC	1	15	84.2105	84.2105	66.5868	9	74.1935	77.5	77.5	61.6836	0.157895	15.7895	15.7895	23.4132	74.1935	59.4693				93	R2	19	25	10	11	38	49	79.5699	77.551	66.2162			102	R2	40	31	10	10	21	31	60.7843	67.7419	50			80	R2
2	TELENO	PC	2	61	50.4065	50.4065	45.233	10	75.7576	53.2258	53.2258	46.8496	0.495935	49.5935	49.5935	44.7671	75.7576	60.5038				97	R3	18	10	10	17	52	69	81.4433	75.3623	87.3418			104	R3	50	16	10	8	30	38	51.9231	78.9474	70.3704			97	R3
2	TELENO	PC	3	52	39.5349	39.5349	38.9593	10	77.7778	26.4706	26.4706	30.9638	0.604651	60.4651	60.4651	51.0408	77.7778	61.8745
2	TELENO	UC	1	19	79.5699	79.5699	63.1282	10	77.551	66.2162	66.2162	54.4624	0.204301	20.4301	20.4301	26.8719	77.551	61.7186
2	TELENO	UC	2	40	60.7843	60.7843	51.2279	10	67.7419	50	50	45	0.392157	39.2157	39.2157	38.7721	67.7419	55.3918
2	TELENO	UC	3	42	47.5	47.5	43.567	10	63.6364	28.9474	28.9474	32.5495	0.525	52.5	52.5	46.433	63.6364	52.9134
3	TRICHO	FC	1	101	0	0.00247525	0.285059	0	0	0	0.00247525	0.285059	1	100	99.9975	89.715	0.00247525	0.285059
3	TRICHO	FC	2	103	0	0.00242718	0.282277	0	0	0	0.00242718	0.282277	1	100	99.9976	89.7178	0.00242718	0.282277
3	TRICHO	FC	3	80	0	0.003125	0.320295	0	0	0	0.003125	0.320295	1	100	99.9969	89.6798	0.003125	0.320295
3	TRICHO	PC	1	84	17.6471	17.6471	24.8399	11	72.7273	61.1111	61.1111	51.4198	0.823529	82.3529	82.3529	65.1602	72.7273	58.5179
3	TRICHO	PC	2	70	9.09091	9.09091	17.5484	11	75	57.1429	57.1429	49.1066	0.909091	90.9091	90.9091	72.4517	75	60.0001
3	TRICHO	PC	3	82	9.89011	9.89011	18.3298	11	60	55.5556	55.5556	48.1897	0.901099	90.1099	90.1099	71.6703	60	50.7685
3	TRICHO	UC	1	44	53.1915	53.1915	46.8299	11	77.2727	44	44	41.554	0.468085	46.8085	46.8085	43.1702	77.2727	61.5279
3	TRICHO	UC	2	65	38.0952	38.0952	38.113	11	76.4706	42.5	42.5	40.6866	0.619048	61.9048	61.9048	51.8871	76.4706	60.9829
3	TRICHO	UC	3	82	25.4545	25.4545	30.2999	9	71.4286	25	25	30	0.745455	74.5455	74.5455	59.7002	71.4286	57.6885
3	TELENO	FC	1	28	74.0741	74.0741	59.3912	10	77.1429	87.5	87.5	69.2952	0.259259	25.9259	25.9259	30.6089	77.1429	61.4392
3	TELENO	FC	2	51	54.8673	54.8673	47.7932	10	75.7576	53.2258	53.2258	46.8496	0.451327	45.1327	45.1327	42.2069	75.7576	60.5038
3	TELENO	FC	3	50	36.7089	36.7089	37.2921	10	69.2308	44.8276	44.8276	42.0311	0.632911	63.2911	63.2911	52.708	69.2308	56.31
3	TELENO	PC	1	28	74.0741	74.0741	59.3912	9	82.8571	87.5	87.5	69.2952	0.259259	25.9259	25.9259	30.6089	82.8571	65.5412
3	TELENO	PC	2	48	53.3981	53.3981	46.9485	9	78.7879	60	60	50.7685	0.466019	46.6019	46.6019	43.0516	78.7879	62.5764
3	TELENO	PC	3	70	39.6552	39.6552	39.0298	10	73.6842	41.3043	41.3043	39.9923	0.603448	60.3448	60.3448	50.9703	73.6842	59.1369
3	TELENO	UC	1	18	81.4433	81.4433	64.4833	10	75.3623	87.3418	87.3418	69.1586	0.185567	18.5567	18.5567	25.5168	75.3623	60.2403
3	TELENO	UC	2	50	51.9231	51.9231	46.1022	10	78.9474	70.3704	70.3704	57.0211	0.480769	48.0769	48.0769	43.8979	78.9474	62.6883
3	TELENO	UC	3	61	37.1134	37.1134	37.5323	9	60	41.6667	41.6667	40.203	0.628866	62.8866	62.8866	52.4678	60	50.7685
[truncated: 9 more columns]

## Sheet: univariate outlier remove
REP	PARA	DEN	AGE	F NUM	PP	RFT	ARCPP	Days	SR	Emergence	RFT	ARCEM	FR	FP	tran	AFP	ST	ARCSR
1	TRICHO	PC	1	88	19.2661	19.2661	26.0357	11	75	57.1429	57.1429	49.1066	0.807339	80.7339	80.7339	63.9644	75	60.0001
1	TRICHO	PC	2	77	14.4444	14.4444	22.3373	10	71.4286	53.8462	53.8462	47.2059	0.855556	85.5556	85.5556	67.6628	71.4286	57.6885
1	TRICHO	PC	3	85	11.4583	11.4583	19.7856	10	66.6667	27.2727	27.2727	31.4822	0.885417	88.5417	88.5417	70.2144	66.6667	54.7357
1	TRICHO	UC	1	45	48.2759	48.2759	44.012	10	64	59.5238	59.5238	50.4903	0.517241	51.7241	51.7241	45.9881	64	53.1301
1	TRICHO	UC	2	56	38.4615	38.4615	38.3289	10	73.3333	42.8571	42.8571	40.8934	0.615385	61.5385	61.5385	51.6712	73.3333	58.9091
1	TRICHO	UC	3	66	29.7872	29.7872	33.0778	10	62.5	28.5714	28.5714	32.3116	0.702128	70.2128	70.2128	56.9223	62.5	52.2388
1	TELENO	PC	1	26	76.1468	76.1468	60.7647	10	75	91.5663	91.5663	73.1176	0.238532	23.8532	23.8532	29.2353	75	60.0001
1	TELENO	PC	2	38	65.4545	65.4545	54.0023	10	72.093	59.7222	59.7222	50.6062	0.345455	34.5455	34.5455	35.9978	72.093	58.1114
1	TELENO	PC	3	67	28.7234	28.7234	32.4079	10	62.5	29.6296	29.6296	32.979	0.712766	71.2766	71.2766	57.5922	62.5	52.2388
1	TELENO	UC	1	15	80.2632	80.2632	63.6239	9	83.3333	78.6885	78.6885	62.5068	0.197368	19.7368	19.7368	26.3761	83.3333	65.9052
1	TELENO	UC	2	28	71.4286	71.4286	57.6885	10	76.4706	48.5714	48.5714	44.1814	0.285714	28.5714	28.5714	32.3116	76.4706	60.9829
1	TELENO	UC	3	52	40.9091	40.9091	39.7622	10	61.5385	36.1111	36.1111	36.9362	0.590909	59.0909	59.0909	50.2379	61.5385	51.6712
2	TRICHO	PC	1	70	19.5402	19.5402	26.2343	11	72.7273	64.7059	64.7059	53.5524	0.804598	80.4598	80.4598	63.7657	72.7273	58.5179
2	TRICHO	PC	2	81	11.9565	11.9565	20.2296	10	75	36.3636	36.3636	37.0867	0.880435	88.0435	88.0435	69.7705	75	60.0001
2	TRICHO	PC	3	90	9.09091	9.09091	17.5484	10	66.6667	33.3333	33.3333	35.2644	0.909091	90.9091	90.9091	72.4517	66.6667	54.7357
2	TRICHO	UC	1	51	49	49	44.427	10	75.8621	59.1837	59.1837	50.2919	0.51	51	51	45.573	75.8621	60.5737
2	TRICHO	UC	2	58	36.2637	36.2637	37.0272	11	76.9231	39.3939	39.3939	38.8767	0.637363	63.7363	63.7363	52.9729	76.9231	61.2895
2	TRICHO	UC	3	78	22.7723	22.7723	28.5029	10	57.1429	30.4348	30.4348	33.4822	0.772277	77.2277	77.2277	61.4972	57.1429	49.1066
2	TELENO	PC	1	15	84.2105	84.2105	66.5868	9	74.1935	77.5	77.5	61.6836	0.157895	15.7895	15.7895	23.4132	74.1935	59.4693
2	TELENO	PC	2	61	50.4065	50.4065	45.233	10	75.7576	53.2258	53.2258	46.8496	0.495935	49.5935	49.5935	44.7671	75.7576	60.5038
2	TELENO	PC	3	52	39.5349	39.5349	38.9593	10	77.7778	26.4706	26.4706	30.9638	0.604651	60.4651	60.4651	51.0408	77.7778	61.8745
2	TELENO	UC	1	19	79.5699	79.5699	63.1282	10	77.551	66.2162	66.2162	54.4624	0.204301	20.4301	20.4301	26.8719	77.551	61.7186
2	TELENO	UC	2	40	60.7843	60.7843	51.2279	10	67.7419	50	50	45	0.392157	39.2157	39.2157	38.7721	67.7419	55.3918
2	TELENO	UC	3	42	47.5	47.5	43.567	10	63.6364	28.9474	28.9474	32.5495	0.525	52.5	52.5	46.433	63.6364	52.9134
3	TRICHO	PC	1	84	17.6471	17.6471	24.8399	11	72.7273	61.1111	61.1111	51.4198	0.823529	82.3529	82.3529	65.1602	72.7273	58.5179
3	TRICHO	PC	2	70	9.09091	9.09091	17.5484	11	75	57.1429	57.1429	49.1066	0.909091	90.9091	90.9091	72.4517	75	60.0001
3	TRICHO	PC	3	82	9.89011	9.89011	18.3298	11	60	55.5556	55.5556	48.1897	0.901099	90.1099	90.1099	71.6703	60	50.7685
3	TRICHO	UC	1	44	53.1915	53.1915	46.8299	11	77.2727	44	44	41.554	0.468085	46.8085	46.8085	43.1702	77.2727	61.5279
3	TRICHO	UC	2	65	38.0952	38.0952	38.113	11	76.4706	42.5	42.5	40.6866	0.619048	61.9048	61.9048	51.8871	76.4706	60.9829
3	TRICHO	UC	3	82	25.4545	25.4545	30.2999	9	71.4286	25	25	30	0.745455	74.5455	74.5455	59.7002	71.4286	57.6885
3	TELENO	PC	1	28	74.0741	74.0741	59.3912	9	82.8571	87.5	87.5	69.2952	0.259259	25.9259	25.9259	30.6089	82.8571	65.5412
3	TELENO	PC	2	48	53.3981	53.3981	46.9485	9	78.7879	60	60	50.7685	0.466019	46.6019	46.6019	43.0516	78.7879	62.5764
3	TELENO	PC	3	70	39.6552	39.6552	39.0298	10	73.6842	41.3043	41.3043	39.9923	0.603448	60.3448	60.3448	50.9703	73.6842	59.1369
3	TELENO	UC	1	18	81.4433	81.4433	64.4833	10	75.3623	87.3418	87.3418	69.1586	0.185567	18.5567	18.5567	25.5168	75.3623	60.2403
3	TELENO	UC	2	50	51.9231	51.9231	46.1022	10	78.9474	70.3704	70.3704	57.0211	0.480769	48.0769	48.0769	43.8979	78.9474	62.6883
3	TELENO	UC	3	61	37.1134	37.1134	37.5323	9	60	41.6667	41.6667	40.203	0.628866	62.8866	62.8866	52.4678	60	50.7685
